# Supplementary material for: Expectation versus Reality: The Impact of Utility on Emotional Outcomes after Returning Individualized Genetic Research Results in Pediatric Rare Disease Research, a Qualitative Interview Study
Source: PLoS One. 2016 Apr 15;11(4):e0153597. doi: 10.1371/journal.pone.0153597 (PMC4833284; doi:10.1371/journal.pone.0153597)
Supplement: S1 Table — Table of codes found in interviews, for each parent interviewed and sorted further by timeframe (pre or post return of result/ or neither). (XLSX) [file pone.0153597.s001.xlsx]

## Sheet: Sheet1
coding theme (see interview codes for corresponding theme)	Parent 1			Parent 2			Parent 3			Parent 4			Parent 5			Parent 6			Parent 7			Parent 8			Parent 9
	Neither	' = pre-return of results	" = post return of results return/desired	Neither	' = pre-return of results	" = post return of results return/desired	Neither	' = pre-return of results	" = post return of results return/desired	Neither	' = pre-return of results	" = post return of results return/desired	Neither	' = pre-return of results	" = post return of results return/desired	Neither	' = pre-return of results	" = post return of results return/desired	Neither	' = pre-return of results	" = post return of results return/desired	Neither	' = pre-return of results	" = post return of results return/desired	Neither	' = pre-return of results	" = post return of results return/desired
A11	4		1	2		1	2			2			1	1		2	1	1	1		3	1
A12	2		1	1			1			1		1		2	5	2	1	1	1	1	3			2		1
A121														1		1		1	3
A122				1
A13																											4
A14	1																1		1		1	1			1
A211	3					1							1		1						1	1	1	2
A212																			1
A221																											3
A222	3				2		1											1	1						1
A231																											3
A232																											2
A241
A242																							2
B11	1		3	1						1						1				2				2			2
B12			1						1		1								2		1
B13			1											1	2				3	3
B14	1		4	1		1			1		2		1		4				3	1	1			1			1
B21	1						1			1			1	1	2	1			3	3	3		1
B22																			1		1			2			4
B23			1											1		1
B24	2		1	1		1				1					3	2			4	1	1
B31			2						1		1		1	1							1			2			1
B32																1				2
B33
B34														1	1						1
B35															1						1						1
B41	1		1												1			1			1			2			1
B42															1						1			1
B43																		1						1
B44	1		1	1									1			3			2								2
C1				1						3			3			1			1			1			1
C2	1												1
C3			1													1						1
C4						1					1			3						2	2
D11			1			2								1						2
D12		2	2			5					1			1	2						1					1	3
D13		1	1		2	2		1			2	3		1	3		2	2		4	5		1
D14		2			1												1	1					1	5		1	4
D15																					1		3
E						2						2						1			2			1
E1												1												1
E11		3													2		2			1
E111		1													1		1			1			2	1
E112		2				1			1			2			2		2			1			1	2
E113		1			1				1			5	1				1	1		1	1		3	2		1
E12		2													1		4			3			1	1		1	2
E121		3							2			3		1			3	1		4	1
E122		3	1	1	1												1				2			6		1	2
E13														1										1		1	1
E2		1											1	1						2			1
E3												1										1
E4		1	1		3			1	1		2			2			1	1		2
E41																							3	1		2
E42		2		1				4
E421		3		1				1			1			1												1
E4211		1			1			1						1
E4212											1
E4213								1						1
E4214								1
E422		2			2												1
E43		1													1
E44								2	2			2		1	2		1			1
E45														1			1							3
E451		3	2			1														2
E452						1		1			1			1	1					1				1
E453			1			1			1					1						1	1		1
E454						1			1			2			2		1							1
E455						1			1		1			2	1		1			2				1
E456																	1			1
E5									2			1									1		1
E6	1			1									1						3
F1	3												1						3
F2	2					1										1						2
F3	3															7					1
F4
F5
F51	1			1									2			1
F511	1			1												1									1
F512	1
F521																			1
F522													2										1
F531
F532	1			1
F541																			1
F542		1	1		1	1		1			1	8		2			1			4	2
G1														1	1					2	3					3	11
G2			1									3
G3	1		1			1			1		1	6			1		1			2				7			3
G4																	2	1		1				4
G5																							1	1
H1	1					2									1				2	1
H2						1									1			1						1	1
H3	3		1			1				1				2		1			2	1
H4	1					1								1		1	1							1	1	1	2
H5	1		1		1	2									1			1			5				1
I1	1		2			3									1			1					1	1			1
I11			1			2									1		1	2			2						1
I12	3		1			1						1	3		3			2	1					2
I13	1	1	2	1		1														1	2			4			5
I14	2					2						2			1						1
I15	1		3																					1
I16			1			2										1					1			1
I17														1						1
I18			2														1
I2	1		1				1		4			6		2	4						1
I21												1			1		1							1			1
I22	1	1	1		1		2						1	3	3		1			1	2
I23							1		2				1		1					1	1			6		1	7
I24														1	1												4
I25	2	2		1	2	3	1	1	1	1		2		2	1		2		1	4
I26		2	1				1		3				1							1						1
I27		1	1														3									1	1
I28						1														1
I29			1														1										2
I210		1	1						1		1		3	2		1					2
I211					1																2	1	1	1		1	2
I212															1							1
I213															1
I214							1					3			1				1	1
I215	3		2	1	1								2	2		1			1		1				2		1
I3																										1	1
I4			1												3												1
I5	1		2						3			2	2		2												1
I6																								1		1	3
I7						1
I8
